# Supplementary material for: Using stable isotopes to infer stock‐specific high‐seas distribution of maturing sockeye salmon in the North Pacific
Source: Ecol Evol. 2020 Nov 13;10(23):13555–70. doi: 10.1002/ece3.7022 (PMC7713939; doi:10.1002/ece3.7022)
Supplement: Supplementary file 2 — Supplementary Material [file ECE3-10-13555-s002.csv]

Year	Red lake		Upper stn.		Chilkat		Chilkoot		Okanagan		Wenachee		Rivers inlet		Ozernaya		Kamchatka		Ugashik		Egegik		Naknek		Kvichak		Nushagak		Wood river		Igushik		Togiak
	d13C	d15N	d13C	d15N	d13C	d15N	d13C	d15N	d13C	d15N	d13C	d15N	d13C	d15N	d13C	d15N	d13C	d15N	d13C	d15N	d13C	d15N	d13C	d15N	d13C	d15N	d13C	d15N	d13C	d15N	d13C	d15N	d13C	d15N
1960													-17.29	10.16
1961
1962																					-17.83	11.29			-17.76	11.39							-17.13	12.04
1963
1964																			-17.33	11.69	-17.59	11.61					-17.4	11.9	-17.63	11.86	-17.45	11.74	-16.99	12.15
1965													-16.98	10.89											-17.99	11.36
1966	-18.76	9.3																					-17.62	11.25
1967	-18.39	10.31	-18.32	10.52															-17.38	11.19	-17.79	11.2					-17.48	11.02	-18.07	11.35			-17.49	11.56
1968			-17.96	10.38	-18.17	10	-18.17	10.23																							-17.52	11.45
1969	-18.33	10.89			-18.64	10.17	-18.42	10.38
1970	-19.05	9.69	-18.06	10.48									-17.41	10.75					-17.79	11.21	-17.92	10.8	-17.7	11.25			-17.59	11.81	-18.06	11.72	-17.62	11.35	-17.47	11.75
1971	-19	9.73	-18.01	10	-19.29	9.57	-18.92	9.81
1972	-18.69	10.71	-17.98	10	-18.66	9.8	-18.69	9.73
1973	-18.25	10.33	-17.96	10.44	-18.75	9.87	-18.67	9.92													-17.67	10.77	-18.04	10.48	-17.99	11.55	-17.68	11.45	-17.88	11.58			-17.88	11.42
1974	-17.9	10.33	-18.42	9.86	-18.46	10.4	-18.6	9.93											-17.62	11.23											-17.47	11.82
1975	-18.01	9.38	-18.03	10.06	-18.22	10.33
1976	-18.15	9.86	-18.5	9.51	-18.5	8.87	-18.91	10.04											-17.74	10.47	-17.2	11.42	-17.77	10.86	-17.32	11.17	-17.17	10.89	-17.86	11.51	-17.36	11.18	-17.17	11.31
1977	-18.81	9	-18.88	8.08			-18.84	9.66
1978	-18.66	8.54	-18.22	9.56	-18.06	9.42	-18.86	9.96
1979	-18.19	9.83	-18.12	9.49	-17.18	9.91	-18.37	10.67											-16.98	11.12	-17.21	10.5	-17.65	10.89	-17.32	11.26	-17.8	11.18	-17.84	11.79	-17.94	10.79	-17.93	11.15
1980	-17.74	9.72	-17.77	9.93	-18.31	9.9	-18.56	9.51
1981	-17.17	9.35	-17.96	9.51	-17.76	9.72	-18.09	10.22
1982	-18.32	8.29	-18.42	9.01	-18.52	9.09	-17.88	10.22													-17.85	11.13	-17.72	11.43	-17.92	11.09	-17.78	11.04	-17.82	12.64	-17.76	12.14	-17.62	11.8
1983	-17.83	10.41	-18.37	9.96	-18.38	9.45	-18.07	10.32											-17.4	11.14
1984	-17.78	8.81	-18.43	9.97	-17.6	10.45	-18.17	10.33
1985	-17.61	9.49			-18.59	8.43	-18.19	9.46											-18.13	10.89	-18.07	11.18	-17.81	11.55	-18.14	11.09	-17.87	12.76	-17.9	12.97	-17.93	11.69	-17.89	11.57
1986	-17.81	10.32	-18.11	10.05	-17.91	9.38	-18.29	10.56	-18.15	10.61	-18.15	10.61	-17.16	10.83
1987	-18.77	9.2	-18.06	10.63	-18.44	9.58	-18.58	9.95	-18.43	10.36	-18.43	10.36
1988	-18.25	10.51	-17.97	9.79	-17.84	9.85	-18.51	10.25	-18.25	10.28	-18.25	10.28							-17.49	10.96	-18.21	11.25	-17.7	12.21	-17.82	11.11	-17.65	12.09	-17.87	12.63	-18.44	11.09	-18.05	11.6
1989	-18.85	10.3	-18.57	9.33	-18.41	8.61	-17.98	10.28	-18.58	9.82	-18.58	9.82
1990	-18.23	10.78	-18.28	9.6	-17.88	9.77	-18.11	10.28	-18.76	9.73	-18.76	9.73	-17.38	9.57
1991	-17.64	10.96	-18.29	9.78	-18.19	9.21	-18	10.1	-18.97	10.08	-18.97	10.08							-17.66	11.35	-17.32	11.49	-17.49	11.33			-17.41	11.53	-17.84	11.55	-17.61	11.25	-17.57	11.75
1992	-17.53	11.62	-17.38	10.43	-17.92	9.7	-17.72	11.24	-18.51	10.03	-18.51	10.03	-17.12	10.02
1993	-18.9	9.96	-18.23	10.23	-17.9	10.29	-17.43	11.11	-18.77	9.95	-18.77	9.95
1994		10.39	-17.48	10.68	-18.14	9.86	-17.57	11.13	-18.4	10.82	-18.4	10.82							-17.08	12.03	-16.75	11.68	-16.79	12.22			-16.8	12.56	-17.42	12.69	-16.62	11.89	-16.88	11.73
1995	-18.48	10.5	-18.7	9.98	-19.02	9.83	-18.46	10.17	-18.76	10.62	-18.76	10.62	-17.62	10.54	-18.22	10.65
1996	-17.53	10.5	-17.91	10.36	-17.8	10.04	-18.1	10.75	-18.62	10.64	-18.62	10.64
1997	-17.54	9.91	-17.64	10.2	-18.93	10.64	-18.01	11.66	-18.47	10.79	-18.47	10.79			-18.11	11.41			-17.49	11.29	-17.32	11.24	-17.14	12.2	-17.35	11.62	-17.13	11.65	-17.37	11.7	-16.89	11.14	-17.36	11.82
1998	-17.65	10.07	-18.14	8.54	-17.66	9.46	-17.49	10.51	-18.6	10.79	-18.6	10.79			-17.86	11.1
1999	-17.8	10.27	-18.23	10.11					-18.66	10.52	-18.66	10.52			-18.24	10.59
2000									-18.92	9.78	-18.92	9.78	-17.32	11.11	-17.92	11.14			-17.42	11.78	-17.47	11.57	-17.36	11.7	-17.61	11.88	-17.46	11.63	-17.41	12.51	-16.65	11.93	-17.38	11.67
2001									-18.86	9.8	-18.86	9.8			-17.81	10.87
2002									-18.43	9.94	-18.43	9.94			-18.04	10.94	-17.64	11.29
2003									-18.56	9.71	-18.56	9.71			-17.99	10.71	-17.63	11.24	-17.22	10.64	-16.95	11.32	-17.25	11.39	-17.36	10.99	-16.83	11.5	-17.46	12.08	-16.74	10.8	-17.27	11.92
2004									-18.57	10.04	-18.57	10.04	-17.48	10.91	-18.28	11.17	-18.23	10.94
2005									-18.36	9.68	-18.36	9.68			-18.22	10.85	-18.33	11.03
2006									-18.59	10.2	-18.28	10.29			-18.31	10.87	-17.8	11.3
2007									-18.69	10.38	-18.78	10.21					-17.79	10.45
2008									-18.6	10.62	-18.4	10.7			-17.46	11.3	-17.94	11
2009									-18.37	10.54	-18.3	10.81			-17.47	11.02	-17.43	10.74
2010									-18.13	10.84	-18.22	10.31	-17.69	10.85	-17.58	11.45	-17.39	11.13
2011									-18.74	10.14	-18.69	10	-17.72	9.99
2012									-18.46	10.27	-18.31	9.94	-18.26	10.62	-17.92	11.42
2013									-18.65	10.5	-18.43	10.96	-17.97	10.76	-18.15	11.37
2014									-18.18	10.43	-18.37	10.38	-17.48	10.89	-18.24	11.35
2015									-17.95	10.96	-17.95	10.93	-17.14	10.9	-18.19	11.18
2016									-17.82	10.83	-17.5	11.32	-18.07	10.57	-18.07	11.29	-17.62	10.85
2017															-18.27	11.26	-17.84	11.48
